# Supplementary material for: Sustained-release solid dispersion of pelubiprofen using the blended mixture of aminoclay and pH independent polymers: preparation and in vitro/in vivo characterization
Source: Drug Deliv. 2017 Nov 10;24(1):1731–9. doi: 10.1080/10717544.2017.1399304 (PMC8240988; doi:10.1080/10717544.2017.1399304)
Supplement: Hyo-Kyung_Han_et_al_supplemental_content.zip [file IDRD_A_1399304_SM0605.zip]

Archive with 1 entries (1 files):
- Hyo-Kyung Han et al supplemental content.docx
